# Supplementary material for: Modulations of the Chicken Cecal Microbiome and Metagenome in Response to Anticoccidial and Growth Promoter Treatment
Source: PLoS One. 2011 Nov 16;6(11):e27949. doi: 10.1371/journal.pone.0027949 (PMC3218064; doi:10.1371/journal.pone.0027949)
Supplement: Table S1 — Bacterial phyla distributions (%) at the three timepoints after the start of treatments. For each timepoint, C = control diet, M = monensin treatment, V = monensin/virginiamycin treatment, and T = monensin/tylosin treatment. (XLSX) [file pone.0027949.s006.xlsx]

## Sheet: Sheet1
	Day 0					Day 7					Day 14					Day 35
Phylum	C	M	V	T		C	M	V	T		C	M	V	T		C	M	V	T
Actinobacteria	0.0109	0.0013	0.0028	0.002		0.0004	0.0001	0	0		0.001	0	0	0.0021		0.001	0.003	0.0006	0.002
Cyanobacteria	0.0014	0.0003	0.0005	0.01		0.0004	0.0002	0.0009	0		0	0	0	0		0	0	0	0
Proteobacteria	0.3198	0.0945	0.0462	0.12		0.0076	0.0072	0.015	0.0219		0.004	0.0112	0.0177	0.0394		0.003	0.006	0.0156	0.016
Unclassified	0.0222	0.001	0.0085	0.002		0.0718	0.0821	0.114	0.0664		0.144	0.1423	0.1954	0.1941		0.19	0.204	0.1701	0.18
Firmicutes	0.6457	0.9029	0.942	0.866		0.9198	0.9104	0.87	0.9117		0.851	0.8465	0.7869	0.7644		0.806	0.788	0.8137	0.803
	Day 0					Day 7					Day 14					Day 35
Class	C	M	V	T		C	M	V	T		C	M	V	T		C	M	V	T
Cyanobacteria	0.0109	0.0013	0.0028	0.0023		0.0004	0.0003	0.0001	0		0.0002	0	0	0		0	0	0	0
Alphaproteobacteria	0	0	0	0		0	0	0	0		0	0	0.0001	0		0	0	0	0
Betaproteobacteria	0	0.0003	0.0003	0		0	0	0	0		0	0	0	0.0002		0	0	0.0004	0
Actinobacteria	0.0014	0.0003	0.0005	0.0101		0.0004	0.0001	0	0		0.0009	0	0	0.0021		0.0007	0.0026	0.0006	0.0016
Erysipelotrichi	0.0123	0.0017	0.0075	0.0051		0.0274	0.0129	0.0056	0.0053		0.0057	0.0044	0.002	0.0048		0.0081	0.0041	0.0011	0.0031
Bacilli	0.2195	0.768	0.353	0.531		0.0234	0.0039	0	0.0022		0.0134	0.0065	0.0007	0.0007		0.131	0.0355	0.057	0.015
Gammaproteobacteria	0.3197	0.0941	0.0457	0.1199		0.0076	0.0072	0.0155	0.0219		0.0042	0.0112	0.0176	0.0392		0.0033	0.0056	0.015	0.016
Unclassified Bacteria	0.0222	0.0086	0.0762	0.063		0.0911	0.0913	0.136	0.0733		0.1569	0.156	0.2027	0.204		0.2019	0.2182	0.1789	0.1893
Clostridia	0.414	0.1257	0.514	0.2686		0.8497	0.8843	0.8428	0.8973		0.8187	0.8219	0.7769	0.749		0.655	0.734	0.747	0.775
	1	1	1	1		1	1	1	1		1	1	1	1		1	1	1	1
				Day 0		Day 7					Day 14					Day 35
Firmicutes Orders	C	M	V	T		C	M	V	T		C	M	V	T		C	M	V	T
Eubacteriaceae	0	0	0	0		0	0	0.001	0		0.003	0	0.001	0		0	0.001	0.001	0
Veillonellaceae	0	0	0	0		0	0	0	0		0	0	0	0		0	0	0	0
Clostridiaceae	0.023	0	0.004	0.04		0.001	0	0	0		0	0	0	0		0	0	0	0
Peptostreptococcus	0	0	0.001	0		0.003	0.003	0.005	0.001		0.001	0	0.001	0		0.004	0.003	0.004	0
Incertae Sedis XIV	0.117	0.373	0.021	0.077		0.081	0.035	0.032	0.036		0.068	0.013	0.011	0.009		0.052	0.025	0.021	0.041
Unclassified	0.054	0.019	0.077	0.042		0.11	0.201	0.242	0.231		0.141	0.253	0.204	0.17		0.132	0.204	0.151	0.163
Ruminococcaceae	0.094	0.042	0.306	0.06		0.251	0.169	0.223	0.191		0.138	0.133	0.174	0.161		0.125	0.174	0.248	0.132
Lachnospiraceae	0.712	0.566	0.592	0.782		0.555	0.592	0.497	0.54		0.649	0.599	0.609	0.66		0.687	0.592	0.575	0.662
