# Supplementary material for: Modulations of the Chicken Cecal Microbiome and Metagenome in Response to Anticoccidial and Growth Promoter Treatment
Source: PLoS One. 2011 Nov 16;6(11):e27949. doi: 10.1371/journal.pone.0027949 (PMC3218064; doi:10.1371/journal.pone.0027949)
Supplement: Table S2 — Most abundant OTUs with significant changes in response to anticoccidial/growth promoter treatment. See Fig. 5 for description of table. (XLSX) [file pone.0027949.s007.xlsx]

## Sheet: Sheet1
OTUs	Reads	% Pop	Phylum	Family		Genus		D7M	D14M	D35M	D7V	D14V	D35V	D7T	D14T	D35T
5	20403	19.1	Firmicutes	Lachnospiraceae	0.98	Roseburia	0.81	-	-	-	-	-	-	-	-	-
12	8860	8.3	Firmicutes	Lachnospiraceae	0.89	Coprococcus	0.55	+	+		+	+	-	-	+	-
25	5274	4.9	Firmicutes	Ruminococcaceae	0.67	Anaerofilum	0.35	+	+	+	+	+	+	+	+	+
22	3584	3.4	Firmicutes	Lachnospiraceae	1	Coprococcus	0.62	+	+		+	+	+	+	+	+
10	3441	2.3	Firmicutes	Enterococcaceae	0.94	Enterococcus	0.94	-	-		-	-	-	-	-	-
8	3373	3.2	Firmicutes	Lactobacillaceae	0.98	Lactobacillus	0.98	-	-	-	-	-	-	-	-	-
17	2928	2.7	Proteobacteria	Enterobacteriaceae	1	Escherichia/Shigella	0.97				+	+	+	+	+	+
43	2814	2.6	Firmicutes	Lachnospiraceae	0.57	Hespellia	0.53	-			+	+		+	+	+
31	2358	2.2	Firmicutes	Ruminococcaceae	0.49	Fastidiosipila	0.2			+		+	+	+	+	+
20	1561	1.5	Firmicutes	Lachnospiraceae	0.23	Acetitomaculum	0.06		-			-			-
32	1527	1.4	Firmicutes	Ruminococcaceae	0.42	Oscillibacter	0.25	+	+			+		+	+
27	1342	1.3	Firmicutes	Incertae Sedis XIV	0.96	Blautia	0.96	-	-	-	-	-	-	-	-	-
13	1204	1.2	Firmicutes	Ruminococcaceae	0.55	Fastidiosipila	0.31	-	+		-	+	+	-	-
73	1047	1	Firmicutes	Lachnospiraceae	0.86	Coprococcus	0.56			+	+	+	+	+	+	+
68	876	0.8	Firmicutes	Lachnospiraceae	0.98	Coprococcus	0.66	+			+			+	+
109	859	0.8	Firmicutes	Lachnospiraceae	0.94	Coprococcus	0.65				-	-	-		-	-
100	778	0.7	Firmicutes	Ruminococcaceae	0.85	Ethanoligenens	0.12		+	+	+	+			+	+
77	734	0.7	Firmicutes	Erysipelotrichaceae	0.84	Coprobacillus	0.44	-			-			-	-	-
24	662	0.6	Firmicutes	Lachnospiraceae	0.98	Coprococcus	0.45		+	+	+	+	+	+	+	+
11	590	0.6	Firmicutes	Clostridiaceae	0.51	"Clostridiaceae 1"	0.51	-			-	-	-	-		-
276	390	0.4	Proteobacteria	Enterobacteriaceae	0.99	Escherichia/Shigella	0.98				+	+	+	+	+	+
3	363	0.33	Firmicutes	Lachnospiraceae	0.96	Syntrophococcus	0.23		+	+						+
9	317	0.29	Firmicutes	Lactobacillaceae	1	Lactobacillus	0.98	-			-		+	-
190	315	0.3	Bacteroidetes	Flammeovirgaceae	0.13	Perexilibacter	0.12		+		+	+			+
35	298	0.3	Firmicutes	Ruminococcaceae	0.96	Hydrogenoanaerobacterium	0.65				-	-		-
54	276	0.3	Firmicutes	Lachnospiraceae	0.99	Coprococcus	0.64	+	+			+	+	+	+	+
128	258	0.2	Bacteroidetes	Flammeovirgaceae	0.22	Reichenbachiella	0.2		-	-		-				-
101	245	0.2	Firmicutes	Gracilibacteraceae	0.05	Lutispora	0.05		+	+	+	+	+		+	+
42	222	0.2	Firmicutes	Lachnospiraceae	0.83	Hespellia	0.34	+	+	+	+		+			+
273	217	0.2	Firmicutes	Ruminococcaceae	0.97	Oscillibacter	0.97	-			-			-
19	216	0.2	Firmicutes	Lachnospiraceae	1	Roseburia	0.94	-			-			-
23	207	0.2	Firmicutes	Lachnospiraceae	0.99	Roseburia	0.75				+		+	+		+
71	201	0.2	Firmicutes	Lachnospiraceae	0.99	Coprococcus	0.47				-			-
82	149	0.1	Firmicutes	Thermoanaerobacteraceae	0.11	Mahella	0.11			-			-			-
92	128	0.1	Firmicutes	Lactobacillaceae	0.93	Lactobacillus	0.89		-	-		-	-			-
6	123	0.11	Firmicutes	Lachnospiraceae	1	Roseburia	0.9	-			-				-
323	102	0.1	Proteobacteria	Nautiliaceae	0.36	Lebetimonas	0.36			+			+
63	99	0.1	Firmicutes	Ruminococcaceae	0.78	Hydrogenoanaerobacterium	0.48						+			+
33	96	0.1	Firmicutes	Ruminococcaceae	0.75	Subdoligranulum	0.57			+			+			+
210	90	0.1	Bacteroidetes	Flammeovirgaceae	0.24	Reichenbachiella	0.24		-	-			-		-	-
69	86	0.1	Firmicutes	Ruminococcaceae	0.63	Oscillibacter	0.3		-			-			-
411	81	0.1	Firmicutes	Lachnospiraceae	0.63	Sporobacterium	0.54			+		-	+		-	+
239	79	0.1	Firmicutes	Ruminococcaceae	0.42	Anaerotruncus	0.21					+	+
136	75	0.1	Firmicutes	Leuconostocaceae	1	Weissella	1	-			-			-
107	69	0.1	Firmicutes	Ruminococcaceae	0.47	Butyricicoccus	0.17		-			-			-
120	65	0.1	Firmicutes	Lachnospiraceae	0.93	Roseburia	0.42					+	+			+
299	64	0.1	Bacteroidetes	Saprospiraceae	0.14	Haliscomenobacter	0.14					+	+		+	+
108	63	0.1	Firmicutes	Gracilibacteraceae	0.07	Lutispora	0.07					+	+		+	+
353	33	0.03	Firmicutes	Gracilibacteraceae	0.28	Gracilibacter	0.28						-			-
341	33	0.03	Firmicutes	Gracilibacteraceae	0.14	Lutispora	0.12			-			-			-
229	23	0.02	Bacteroidetes	Flammeovirgaceae	0.3	Reichenbachiella	0.3						-			-
163	17	0.01	Firmicutes	Erysipelotrichaceae	1	Turicibacter	1						-			-
673	16	0.01	Bacteroidetes	Chitinophagaceae	0.09	Segetibacter	0.06		-			-			-
663	15	0.01	Firmicutes	Ruminococcaceae	0.3	Acetivibrio	0.23						-			-
544	15	0.01	Bacteroidetes	Saprospiraceae	0.14	Haliscomenobacter	0.14						+			+
284	14	0.01	Firmicutes	Lachnospiraceae	0.84	Hespellia	0.31						-			-
